# Supplementary material for: Synonymous Codon Usages as an Evolutionary Dynamic for Chlamydiaceae
Source: Int J Mol Sci. 2018 Dec 12;19(12):4010. doi: 10.3390/ijms19124010 (PMC6321445; doi:10.3390/ijms19124010)
Supplement: Supplementary file 1 [file ijms-19-04010-s001.zip]

Archive with 4 entries (4 files):
- R1 Table S2 RSCU data.xls
- R1 Table S3 Stop codon usage.doc
- Table S1.doc
- Figure S1.tif
