# Supplementary material for: Synonymous Codon Usages as an Evolutionary Dynamic for Chlamydiaceae
Source: Int J Mol Sci. 2018 Dec 12;19(12):4010. doi: 10.3390/ijms19124010 (PMC6321445; doi:10.3390/ijms19124010)
Supplement: Supplementary file 1 [file ijms-19-04010-s001.zip › R1 Table S2 RSCU data.xls]

## Sheet: RSCU data
	TTT(F)	TTC(F)	TTA(L)	TTG(L)	CTT(L)	CTC(L)	CTA(L)	CTG(L)	ATT(I)	ATC(I)	ATA(I)	GTT(V)	GTC(V)	GTA(V)	GTG(V)	TCT(S)	TCC(S)	TCA(S)	TCG(S)	AGT(S)	AGC(S)	CCT(P)	CCC(P)	CCA(P)	CCG(P)	ACT(T)	ACC(T)	ACA(T)	ACG(T)	GCT(A)	GCC(A)	GCA(A)	GCG(A)	TAT(Y)	TAC(Y)	CAT(H)	CAC(H)	CAA(Q)	CAG(Q)	AAT(N)	AAC(N)	AAA(K)	AAG(K)	GAT(D)	GAC(D)	GAA(E)	GAG(E)	TGT(C)	TGC(C)
C. trachomatis L2/25567R	1.27	0.73	1.74	1.05	1.22	0.65	0.79	0.54	1.59	0.9	0.51	1.5	0.64	1.05	0.81	2.49	0.91	0.7	0.5	0.77	0.63	2.22	0.52	0.88	0.38	1.32	0.71	1.32	0.64	1.92	0.54	1.03	0.51	1.35	0.65	1.42	0.58	1.3	0.7	1.39	0.61	1.39	0.61	1.54	0.46	1.28	0.72	1.25	0.75
C. trachomatis A-Har-13	1.27	0.73	1.73	1.06	1.23	0.65	0.8	0.53	1.58	0.9	0.52	1.5	0.64	1.05	0.81	2.47	0.91	0.72	0.51	0.77	0.63	2.21	0.53	0.88	0.38	1.33	0.71	1.32	0.64	1.91	0.54	1.04	0.51	1.35	0.65	1.41	0.59	1.3	0.7	1.38	0.62	1.39	0.61	1.53	0.47	1.28	0.72	1.25	0.75
C. trachomatis E/SW3	1.27	0.73	1.74	1.06	1.22	0.65	0.8	0.54	1.59	0.9	0.51	1.5	0.63	1.06	0.8	2.49	0.91	0.7	0.5	0.77	0.62	2.22	0.52	0.88	0.37	1.33	0.71	1.32	0.65	1.92	0.55	1.03	0.51	1.35	0.65	1.42	0.58	1.3	0.7	1.38	0.62	1.39	0.61	1.54	0.46	1.28	0.72	1.25	0.75
C. suis MD56	1.37	0.63	1.65	1.17	1.37	0.58	0.68	0.56	1.62	0.85	0.53	1.59	0.64	0.91	0.87	2.5	0.97	0.59	0.54	0.68	0.72	1.91	0.78	0.86	0.45	1.16	0.86	1.24	0.74	1.75	0.69	0.96	0.59	1.38	0.62	1.34	0.66	1.28	0.72	1.32	0.68	1.43	0.57	1.49	0.51	1.25	0.75	1.22	0.78
C. muridarum Nigg	1.35	0.65	1.82	1.09	1.38	0.55	0.72	0.43	1.69	0.76	0.55	1.68	0.58	1	0.75	2.55	0.92	0.74	0.45	0.76	0.59	2.07	0.68	0.93	0.32	1.39	0.71	1.31	0.59	1.93	0.56	1.04	0.47	1.41	0.59	1.44	0.56	1.33	0.67	1.41	0.59	1.43	0.57	1.56	0.44	1.3	0.7	1.26	0.74
C. abortus S26/3	1.33	0.67	2.03	0.88	1.17	0.66	0.77	0.48	1.46	0.82	0.71	1.35	0.72	1.1	0.82	2.28	0.85	0.88	0.5	0.92	0.58	2.05	0.76	0.76	0.43	1.21	0.75	1.4	0.64	1.75	0.68	1.01	0.56	1.34	0.66	1.37	0.63	1.39	0.61	1.33	0.67	1.41	0.59	1.52	0.48	1.39	0.61	1.32	0.68
C. psittaci 6BC	1.33	0.67	2.08	0.85	1.24	0.62	0.81	0.4	1.5	0.77	0.72	1.5	0.61	1.19	0.7	2.36	0.77	0.94	0.43	0.92	0.58	2.15	0.68	0.81	0.36	1.28	0.71	1.45	0.56	1.86	0.56	1.12	0.47	1.36	0.64	1.39	0.61	1.42	0.58	1.33	0.67	1.41	0.59	1.54	0.46	1.4	0.6	1.37	0.63
C. pecorum E58	1.44	0.56	1.62	0.86	1.62	0.77	0.74	0.4	1.51	0.88	0.62	1.36	0.66	1.12	0.85	2.47	0.94	0.78	0.34	0.75	0.72	2.08	0.83	0.81	0.29	1.15	0.79	1.43	0.63	1.56	0.58	1.29	0.56	1.44	0.56	1.42	0.58	1.24	0.76	1.25	0.75	1.25	0.75	1.54	0.46	1.17	0.83	1.29	0.71
C. pneumoniae TW-183	1.31	0.69	1.64	0.85	1.37	0.84	0.83	0.47	1.5	0.9	0.6	1.33	0.84	1.07	0.76	2.29	0.83	0.87	0.47	0.88	0.66	2.09	0.83	0.79	0.29	1.33	0.78	1.31	0.57	1.75	0.65	1.13	0.47	1.39	0.61	1.36	0.64	1.31	0.69	1.33	0.67	1.32	0.68	1.47	0.53	1.29	0.71	1.28	0.72
C. gallinacea 08-1274/3	1.51	0.49	2.23	0.82	1.26	0.5	0.85	0.33	1.8	0.56	0.64	1.51	0.52	1.27	0.7	2.45	0.82	0.89	0.4	0.96	0.48	2.1	0.89	0.74	0.27	1.36	0.59	1.52	0.53	1.83	0.55	1.22	0.41	1.5	0.5	1.46	0.54	1.42	0.58	1.5	0.5	1.44	0.56	1.6	0.4	1.45	0.55	1.37	0.63
C. avium 10DC88	1.45	0.55	2.23	0.82	1.23	0.48	0.93	0.3	1.71	0.58	0.71	1.56	0.51	1.34	0.59	2.49	0.72	1.04	0.35	0.97	0.44	2.2	0.8	0.8	0.21	1.48	0.53	1.58	0.41	1.87	0.49	1.34	0.29	1.52	0.48	1.53	0.47	1.46	0.54	1.52	0.48	1.45	0.55	1.63	0.37	1.47	0.53	1.44	0.56
C. felis Fe/C-56	1.35	0.65	1.9	0.88	1.37	0.52	0.91	0.41	1.59	0.69	0.72	1.63	0.53	1.1	0.73	2.4	0.86	0.84	0.46	0.82	0.62	1.88	0.92	0.82	0.38	1.26	0.75	1.43	0.57	1.83	0.67	1.04	0.46	1.36	0.64	1.37	0.63	1.37	0.63	1.36	0.64	1.4	0.6	1.52	0.48	1.38	0.62	1.24	0.76
C. caviae GPIC	1.32	0.68	2.08	0.81	1.34	0.57	0.85	0.35	1.54	0.77	0.69	1.59	0.57	1.17	0.68	2.41	0.77	0.9	0.43	0.83	0.66	2.17	0.7	0.8	0.33	1.21	0.72	1.47	0.61	1.86	0.57	1.07	0.5	1.39	0.61	1.48	0.52	1.35	0.65	1.39	0.61	1.38	0.62	1.59	0.41	1.36	0.64	1.28	0.72
C. ibidis 10-1398/6	1.39	0.61	1.99	1.05	1.2	0.43	0.93	0.4	1.59	0.64	0.77	1.62	0.55	1.2	0.63	2.45	0.7	0.97	0.41	0.96	0.51	2.04	0.63	0.98	0.35	1.57	0.6	1.35	0.48	1.83	0.51	1.24	0.43	1.43	0.57	1.44	0.56	1.36	0.64	1.42	0.58	1.38	0.62	1.54	0.46	1.38	0.62	1.37	0.63
[truncated: 10 more columns]
